# Supplementary material for: Elevated levels of MMP12 sourced from macrophages are associated with poor prognosis in urothelial bladder cancer
Source: BMC Cancer. 2023 Jun 30;23:605. doi: 10.1186/s12885-023-11100-0 (PMC10311740; doi:10.1186/s12885-023-11100-0)
Supplement: Supplementary file 1 — Additional file 1: Supplementary Table 1. Intersect of multiplex panel protein markers between the Swedish and the UK cohort. [file 12885_2023_11100_MOESM1_ESM.xlsx]

## Sheet: Supplementary Table 1(3)
Supplementary Table 1. Intersect of multiplex panel protein markers between the Swedish and the UK cohort.
IL8
TNFRSF9
TIE2
MCP3
CD40L
CD244
EGF
ANG1
IL7
IL6
MCP1
CRTAM
CXCL11
MCP4
TRAIL
CXCL9
ADA
CD4
Gal9
VEGFR2
CD40
IL18
GZMH
LAPTGFbeta1
CXCL1
TNFSF14
TWEAK
PDGFsubunitB
FASLG
CCL19
MCP2
CCL4
Gal1
PDL1
CD27
CXCL5
IL5
HGF
GZMA
HO1
CX3CL1
CXCL10
CD70
IL10
TNFRSF12A
CCL23
CD5
CCL3
MMP7
DCN
TNFRSF21
TNFRSF4
CCL17
CASP8
ICOSLG
MMP12
CXCL13
PDL2
VEGFA
CCL20
TNF
GZMB
CSF1
