# Supplementary material for: Elevated levels of MMP12 sourced from macrophages are associated with poor prognosis in urothelial bladder cancer
Source: BMC Cancer. 2023 Jun 30;23:605. doi: 10.1186/s12885-023-11100-0 (PMC10311740; doi:10.1186/s12885-023-11100-0)
Supplement: Supplementary file 2 — Additional file 2: Supplementary Table 2. Univariate and multivariate Cox regression analyses of the VIMP proteins in the Swedish cohort and MMP12 in the UK cohort. [file 12885_2023_11100_MOESM2_ESM.xlsx]

## Sheet: 2A
Supplementary Table 2. Univariate Cox regression of the VIMP proteins in the Swedish cohort
term	estimate	std.error	statistic	p.value
MMP12	0.563157	0.139386	4.04027	5.34e-05
CXCL13	0.425035	0.132514	3.20748	0.00133904
TNFRSF12A	1.16623	0.338606	3.44421	0.000572734
MMP7	1.74754	0.504032	3.46712	0.000526062
ADA	-0.396016	0.309486	-1.27959	0.200689
DCN	0.806384	0.337603	2.38856	0.0169146
MCP.3	0.227682	0.205196	1.10958	0.267179
LAP.TGF.beta.1	0.62643	0.363294	1.72431	0.0846524
VEGFR.2	-0.970397	0.574932	-1.68785	0.0914408

## Sheet: 2B
Supplementary Table 2. Multivariate Cox regression of the VIMP proteins in the Swedish cohort
term	estimate	std.error	statistic	p.value
MMP12	0.589169	0.167222	3.52326	0.000426265
StageT1	0.499717	0.497483	1.00449	0.315143
StageT2, T3, T4	1.67737	0.531385	3.15659	0.00159623
GradeLow grade	-1.40757	0.714211	-1.9708	0.0487467
Age	0.0573769	0.0198553	2.88975	0.00385544
SexWomen	-0.464227	0.345273	-1.34452	0.17878
CXCL13	0.433459	0.169247	2.56111	0.0104339
StageT1	0.571431	0.501767	1.13884	0.254771
StageT2, T3, T4	1.82835	0.546578	3.34509	0.000822564
GradeLow grade	-1.21037	0.708586	-1.70815	0.087608
Age	0.0572309	0.0199299	2.8716	0.00408394
SexWomen	-0.514928	0.353828	-1.45531	0.145585
TNFRSF12A	0.629921	0.369685	1.70394	0.0883924
StageT1	0.420131	0.477989	0.878956	0.379425
StageT2, T3, T4	1.60894	0.516009	3.11806	0.00182048
GradeLow grade	-1.09389	0.686932	-1.59243	0.111289
Age	0.0622117	0.019792	3.14327	0.00167069
SexWomen	-0.460816	0.342717	-1.3446	0.178755
MMP7	0.99888	0.558038	1.78999	0.0734561
StageT1	0.402728	0.47841	0.841807	0.399896
StageT2, T3, T4	1.5626	0.512477	3.04911	0.00229522
GradeLow grade	-1.108	0.680637	-1.62789	0.103548
Age	0.0670171	0.0189427	3.5379	0.000403328
SexWomen	-0.520764	0.351051	-1.48344	0.137957
ADA	-0.231358	0.341896	-0.676692	0.498602
StageT1	0.413556	0.483114	0.856022	0.391986
StageT2, T3, T4	1.65874	0.51078	3.24747	0.00116434
GradeLow grade	-1.0528	0.693803	-1.51743	0.129159
Age	0.0766053	0.0183109	4.1836	2.87e-05
SexWomen	-0.453224	0.35107	-1.29098	0.196711
DCN	0.190611	0.447805	0.425656	0.670358
StageT1	0.464946	0.495319	0.938682	0.347894
StageT2, T3, T4	1.72551	0.531968	3.24363	0.00118015
GradeLow grade	-1.02846	0.703905	-1.46107	0.143996
Age	0.072753	0.020321	3.58019	0.00034334
SexWomen	-0.391609	0.347764	-1.12608	0.260133
MCP.3	-0.0556034	0.207349	-0.268164	0.788573
StageT1	0.383169	0.499039	0.767813	0.442598
StageT2, T3, T4	1.64864	0.516784	3.1902	0.00142174
GradeLow grade	-1.11265	0.696744	-1.59692	0.110283
Age	0.0780149	0.0188877	4.13045	3.62e-05
SexWomen	-0.430629	0.349169	-1.2333	0.217465
LAP.TGF.beta.1	0.991909	0.425523	2.33104	0.0197515
StageT1	0.169451	0.506916	0.334279	0.738169
StageT2, T3, T4	1.53098	0.523658	2.92363	0.00345973
GradeLow grade	-1.39511	0.713316	-1.9558	0.0504883
Age	0.0730401	0.0182903	3.99338	6.51e-05
SexWomen	-0.432782	0.342089	-1.26511	0.205831
VEGFR.2	-0.190432	0.690194	-0.275911	0.782616
StageT1	0.410873	0.483577	0.849653	0.395518
StageT2, T3, T4	1.66281	0.512621	3.24375	0.00117967
GradeLow grade	-1.10375	0.693773	-1.59093	0.111625
Age	0.0746178	0.0196674	3.79399	0.000148246
SexWomen	-0.428642	0.347846	-1.23228	0.217846

## Sheet: 2C
Supplementary Table 2. Univariate Cox regression of MMP12 in the UK cohort
term	estimate	std.error	statistic	p.value
MMP12	0.46142	0.208601	2.21198	0.0269683

## Sheet: 2D
Supplementary Table 2. Multivariate Cox regression of MMP12 in the UK cohort
term	estimate	std.error	statistic	p.value
MMP12	0.786884	0.224315	3.50794	0.000451583
StagepT1	1.80091	1.04754	1.71919	0.0855797
StagepT2+	3.69076	1.05266	3.50612	0.000454698
GradeLow grade	1.10943	1.22888	0.902795	0.366635
Age	0.00359547	0.019659	0.182891	0.854883
SexFemale	-1.1511	0.482699	-2.38472	0.017092
